# Supplementary material for: Synthetic redesign of Escherichia coli W for faster metabolism of sugarcane molasses
Source: Microb Cell Fact. 2024 Sep 9;23:242. doi: 10.1186/s12934-024-02520-z (PMC11382391; doi:10.1186/s12934-024-02520-z)
Supplement: Supplementary file 3 — Supplementary Material 3 [file 12934_2024_2520_MOESM3_ESM.xlsx]

## Sheet: Oligonucleotides
Supplementary Table S1. Oligonucletides
Name	Sequence (5’-3’)a, b, c, d, e	aCaplitalized letters indicate restriction enzyme sites for cloning.
cscA_PstI-F	atgtcCTGCAGgagcttaaggctcgccaatttg	bItalicized letters indicate promoter sequences.
cscA_SpeI-R	agttcACTAGTagcttaacccagtagccagagtg	cUnderlined letters indicate 5’ UTR sequences.
cscK_SpeI-F	attgaACTAGTcctcaggctaacctgaggag	dGray letters indicate terminator sequences.
cscK_KpnI-R	aggttGGTACCctattccagttcttgtcgacatg	eBlue letters indicate codon optimized sequences.
cscB_KpnI-F	aatccGGTACCtcgaccagacaggttgac
cscB_BamHI-R	agttcGGATCCctatattgctgaaggtacaggc
pCDF_BamHI-F	aggccGGATCCgcactctgggcaatacgag
pCDF_PstI-R	agttcCTGCAGagtcgcataagggagagcgt
cscB_mono-F	caaatggcgtacctgcattaggtttgcgcccggctttgacggctagctcagtc
cscB _NcoI-R	atgttCCATGGcaatcttgaataccttatggacc
cscK _NcoI-F	atgttCCATGGgcgtcaggtgttgttcgac
cscK_PstI-R	agttcCTGCAGacggtaagaggctcacataatggc
cscA_mono-R	gtgtgcttctcaaatgcctgaggctgatgctgacctaagtgactggcattattg
pCDF-F	taatgccagtcacttaggtcagcatcagcctcaggcatttgagaagcac
pCDF-R	cctaatgcaggtacgccatttgagtcgcataagggagagcg
cscR-CS-F	tggctgtgctgcaacatggagcactctggctactgggttaacataatatttgcgcccggctttgac
cscR-CS-R	gacgtctgtttctgctacagtgcccgttttacggcaaacggcttgggtctgatgctgacctaagtgac
cscR-KO	tggctgtgctgcaacatggagcactctggctactgggtttgccgtaaaacgggcactgtagcagaaacagacgtc
cscB-CS-F	cggttgagggatatagagctatcgacaacaaccggaaaaagtttacgttttgcgcccggctttgac
cscBKAR-KO	cggttgagggatatagagctatcgacaacaaccggaaaaattgccgtaaaacgggcactgtagcagaaacagacgtc
Rcsc-F1	taagcattttactattattattttccggttgagggatatagagctatcgacaacaaccggaaaaagtttacgttttgcgcccggctttgac
Rcsc-F2	cgcgcatctgaagtacatttgagcgactgtaccagaacatgaatgaggcgtttggattaggcgattattagcagggctaagcattttac
Rcsc-R1	tgatagggcgttggatctcgccagtgacgtctgtttctgctacagtgcccgttttacggcaaacggcttgggtctgatgctgacctaagtg
Rcsc-R2	gttggcgagaacagaggcggaattggggacaattgtccgggaattattgttattttttattgtattgctgtgtcaggtgatagggcgttg
fruR-CS-F	gttaatgaatttaacccataccagtacaatggctatggtttttacatttttttgcgcccggctttgac
fruR-CS-R	ctctacgcgccagagggaaattcacctggcgcgtatttttgttcgcggcctgatgctgacctaagtgac
fruR-KO	agggaaattcacctggcgcgtatttttgttcgcggcaattgccccttgcgtaaaatgtaaaaaccatagccattg
Fru-CS-F	ctcttctttgtctccggccttttcgcccggatggatgtcctgtacggataactggaacatttgacggctagctcagtcc
Fru-CS-R	ggaaaaatgacaaaaaattgtgcagcacatcaaacttttgctcataactttacggcctgatgctgacctaagtg
F1-For1	tgtacggataactggaacatacattatac
F1-Rev1	gacaattaatcatcggctcgtataatgtgtgaataaatagtgaaaaagatgtctttttcac
F2-For1	tgtacggataactggaacatgattcttgttttcttagattttatttgaacattatac
F2-Rev1	gacaattaatcatcggctcgtataatgttcaaataaaatc
F3-For1	tgtacggataactggaacataaaaaaaccttatagatagatagtctgacattatacg
F3-Rev1	gacaattaatcatcggctcgtataatgtcagactatc
F4-For1	tgtacggataactggaacattaaaaaactccttattgttgttggctttgtagctacattatacg
F4-Rev1	gacaattaatcatcggctcgtataatgtagctacaaag
F1234-For2	gtctccggccttttcgcccggatggatgtcctgtacggataactggaac
F1234-Rev2	atgacaaaaaattgtgcagcacatcaaacttttgctcataactttacggcttgacaattaatcatcggctcg
gapA-CS-F	taatgcttaggcacaggattgatttgtcgcaatgattgacacgattccgctttgcgcccggctttgac
gapA-CS-R	acaatgcgaccgatacggccaaaaccgttgatacctactttgatagtcatctgatgctgacctaagtgac
G100-F1	tgattgacacgattccgcttgacggctagctcagtcctaggtacagtgctagcgggttacgctaaaggagc
G102-F1	tgattgacacgattccgcttgacagctagctcagtcctaggtactgtgctagcgggttacgctaaaggagc
G107-F1	Tgattgacacgattccgctttacggctagctcagtcctaggtattatgctagcgggttacgctaaaggagc
G108-F1	Tgattgacacgattccgcctgacagctagctcagtcctaggtattatgctagcgggttacgctaaaggagc
G115-F1	tgattgacacgattccgctttatagctagctcagcccttggtacaatgctagcgggttacgctaaaggagc
G1xx-F2	taatgcttaggcacaggattgatttgtcgcaatgattgacacgattccgc
G1xx_UTR-R	acaatgcgaccgatacggccaaaaccgttgatacctactttgatagtcatgccggatgctcctttagcgtaaccc
GPD1_NdeI-F	aggtcCATATGtgacaattaatcatcggc
GPD1_EcoNI_NheI-R	aggtcGCTAGCagcctgtCCTAATGCAGGtctagaaaaaaccccg
pUC/K_NheI-F	atccgGCTAGCgcggtatcattgcagcac
pUC/K_NdeI-R	agttcCATATGggcatgagatccccgcgc
GPP2_EcoNI-F	agttcCCTGCATTAGGttgacaattaatcatcggc
GPP2_NheI-R	attgcGCTAGCcaaaaaacccctcaagac
cscA_poly	gagcttaaggctcgccaatttgacaattaatcatcggctcgtataatgtGAGCTCcaaaaacaacaaaggagcatcccaaatgacgcaatctcgattgcatgcggcgcaaaacgccctagcaaaacttcatgagcaccggggtaacactttctatccccattttcacctcgcgcctcctgccgggtggatgaacgatccaaacggcctgatctggtttaacgatcgttatcacgcgttttatcaacatcatccgatgagcgaacactgggggccaatgcactggggacatgccaccagcgacgatatgatccactggcagcatgagcctattgcgctagcgccaggagacgataatgacaaagacgggtgtttttcaggtagtgctgtcgatgacaatg…
cscK_poly	cctcaggctaacctgaggagagggtatgaggaggtaagggggtttgttttatgtctgcgaaagtttgggttctgggtgacgcggttgttgatctcttgccagaatcagacgggcgcctactgccttgtcctggcggcgcgccagctaacgttgcggtgggaatcgccagattaggcggaacaagtgggtttataggtcgggtgggggatgatccttttggtgcgttaatgcaaagaacgctgctaactgagggagtcgatatcacgtatctgaagcaagatgaatggcaccggacatccacggtgcttgtcgatctgaacgatcaaggggaacgttcatttacgtttatggtccgccccagtgccgatctttttttagagacgacagacttgccctgct…
cscB_poly	tcgaccagacaggttgacctataagaagttaataaggaggtttttaatggcgctgaacatcccgttccgtaacgcgtactaccgttttgcatccagttactcatttctcttttttatttcctggtcgctgtggtggtcgttatacgctatttggctgaaaggacatctagggttgacagggacggaattaggtacactttattcggtcaaccagtttaccagcattctatttatgatgttctacggcatcgttcaggataaactcggtctgaagaaaccgctcatctggtgtatgagtttcatcctggtcttgaccggaccgtttatgatttacgtttatgaaccgttactgcaaagcaatttttctgtaggtctaattctgggggcgctattttttgg…
cscB_mono	ttgacggctagctcagtcctaggtacagtgctagcCATATGgacataaccaaaaggagcatcgatcatggcgctgaacatcccgttccgtaacgcgtactaccgttttgcatccagttactcatttctcttttttatttcctggtcgctgtggtggtcgttatacgctatttggctgaaaggacatctagggttgacagggacggaattaggtacactttattcggtcaaccagtttaccagcattctatttatgatgttctacggcatcgttcaggataaactcggtctgaagaaaccgctcatctggtgtatgagtttcatcctggtcttgaccggaccgtttatgatttacgtttatgaaccgttactgcaaagcaatttttctgtaggtctaatt…
cscK_mono	gcgtcaggtgttgttcgacacttttacggctagctcagtcctaggtatagtgctagcGGTACCcaagttagctgtgcaaggggtaacgatgtctgcgaaagtttgggttctgggtgacgcggttgttgatctcttgccagaatcagacgggcgcctactgccttgtcctggcggcgcgccagctaacgttgcggtgggaatcgccagattaggcggaacaagtgggtttataggtcgggtgggggatgatccttttggtgcgttaatgcaaagaacgctgctaactgagggagtcgatatcacgtatctgaagcaagatgaatggcaccggacatccacggtgcttgtcgatctgaacgatcaaggggaacgttcatttacgtttatggtccgccccag…
cscA_mono	gagcttaaggctcgccaatttgacaattaatcatcggctcgtataatgtGAGCTCcaaaaacaacaaaggagcatcccaaatgacgcaatctcgattgcatgcggcgcaaaacgccctagcaaaacttcatgagcaccggggtaacactttctatccccattttcacctcgcgcctcctgccgggtggatgaacgatccaaacggcctgatctggtttaacgatcgttatcacgcgttttatcaacatcatccgatgagcgaacactgggggccaatgcactggggacatgccaccagcgacgatatgatccactggcagcatgagcctattgcgctagcgccaggagacgataatgacaaagacgggtgtttttcaggtagtgctgtcgatgacaatg…
CmR-sacB	ttgacggctagctcagtcctaggtacagtgctagcCATATGatcgggcacgtaagaggttccaactttcaccataatgaaataagatcactaccgggcgtattttttgagttatcgagattttcaggagctaaggaagctaaaatggagaaaaaaatcactggatataccaccgttgatatatcccaatggcatcgtaaagaacattttgaggcatttcagtcagttgctcaatgtacctataaccagaccgttcagctggatattacggcctttttaaagaccgtaaagaaaaataagcacaagttttatccggcctttattcacattcttgcccgcctgatgaacgctcacccggagtttcgtatggccatgaaagacggtgagctggtgatctggg…
GPD1	tgacaattaatcatcggctcgtataatgtACTAGTcgaagagagaaaaggagcatctactatgtctgctgctgctgatagattaaacttaacttccggccacttgaatgctggtagaaagagaagttcctcttctgtttctttgaaggctgccgaaaagcctttcaaggttactgtgattggatctggtaactggggtactactattgccaaggtggttgccgaaaattgtaagggatacccagaagttttcgctccaatagtacaaatgtgggtgttcgaagaagagatcaatggtgaaaaattgactgaaatcataaatactagacatcaaaacgtgaaatacttgcctggcatcactctacccgacaatttggttgctaatccagacttgattgat…
GPP2	tgacaattaatcatcggctcgtataatgtGCTAGCtaggggtcttaaaggagcatcgtgtatgggattgactactaaacctctatctttgaaagttaacgccgctttgttcgacgtcgacggtaccattatcatctctcaaccagccattgctgcattctggagggatttcggtaaggacaaaccttatttcgatgctgaacacgttatccaagtctcgcatggttggagaacgtttgatgccattgctaagttcgctccagactttgccaatgaagagtatgttaacaaattagaagctgaaattccggtcaagtacggtgaaaaatccattgaagtcccaggtgcagttaagctgtgcaacgctttgaacgctctaccaaaagagaaatgggctgtg…
