# Supplementary material for: Synthetic redesign of Escherichia coli W for faster metabolism of sugarcane molasses
Source: Microb Cell Fact. 2024 Sep 9;23:242. doi: 10.1186/s12934-024-02520-z (PMC11382391; doi:10.1186/s12934-024-02520-z)
Supplement: Supplementary file 4 — Supplementary Material 4 [file 12934_2024_2520_MOESM4_ESM.xlsx]

## Sheet: 5’ UTR sequences for expression
Supplementary Table S2. 5' UTR sequences for csc expression
Genes		5’ UTR sequence (5’-3’)*	Predicted expression level (a.u.)	*Underlined letters indicate the ribosome binding site
pCDF-csc_poly (polycistronic)
cscA	CAAAAACAACAAAGGAGCATCCCAA		291564
cscK	CCTCAGGCTAACCTGAGGAGAGGGTATGAGGAGGTAAGGGGGTTTGTTTT		1665761
cscB	TCGACCAGACAGGTTGACCTATAAGAAGTTAATAAGGAGGTTTTTA		4745951
pCDF-csc_mono (monocistronic)
cscA	CAAAAACAACAAAGGAGCATCCCAA		291564
cscK	CAAGTTAGCTGTGCAAGGGGTAACG		101480
cscB	GACATAACCAAAAGGAGCATCGATC		510076
